# Supplementary material for: Population Pharmacokinetic Analysis and Simulation of Alternative Dosing Regimens for Biosimilars to Adalimumab and Etanercept in Patients with Rheumatoid Arthritis
Source: Pharmaceutics. 2024 May 23;16(6):702. doi: 10.3390/pharmaceutics16060702 (PMC11206727; doi:10.3390/pharmaceutics16060702)
Supplement: Supplementary file 1 [file pharmaceutics-16-00702-s001.zip]

Archive with 1 entries (1 files):
- pharmaceutics-2992964-supplementary.pdf
